# Supplementary material for: Synergistic effect of the amendment on soybean yield increase and soil remediation in soda saline–alkali land: focusing on the soil quality index
Source: Front Plant Sci. 2026 May 8;17:1818215. doi: 10.3389/fpls.2026.1818215 (PMC13195021; doi:10.3389/fpls.2026.1818215)
Supplement: Supplementary file 1 [file Table1.xlsx]

## Sheet: Sheet1
		pH	EC（μS/cm）	SOM（g/kg）	AN（mg/kg）	AP（mg/kg）	AK（mg/kg）	K+(g/kg)	Na+(g/kg)	Ca2+(g/kg)	Mg2+(g/kg)	HCO3-(g/kg)	Cl-(g/kg)	ENa(c mol/kg)	CEC(c mol/kg)	ESP(%)	SAR(mmol/L)	SQI				Communality	Weight		Stem diameter（mm）	CK	T1	T2	T3		Plant height（cm）	CK	T1	T2	T3		Section number	CK	T1	T2	T3		Above-ground biomass（g）	CK	T1	T2	T3
CK	0-10cm	9.07	394	29.9182	75.2268	25.6486	191	0.00199948	2.68921	0.150212	0.0478224	0.154505	0.00759415	3.0331	10.949	27.7018	4.559	0.0787518		pH	0-10cm	0.999	0.101			5.04	7.08	8.75	7.7			67.2	79.5	70.6	67			16	19	18	18			21.9	19.8	23.8	17.8		CK
CK	0-10cm	9.1	397	29.135	75.1107	26.4628	191	0.00199962	2.69933	0.156852	0.0450176	0.151927	0.00759307	3.0515	11.1169	27.4493	4.59567	0.0780828		EC	0-10cm	0.996	0.1			5.85	7.3	8.23	7.8			70.6	70.2	68.6	70			17	15	17	16			18	24.7	21.9	12.4		CK
CK	0-10cm	9.11	400	29.4647	75.2418	25.4983	191	0.00199932	2.65379	0.155124	0.0441177	0.154133	0.00759317	3.0839	10.8766	28.3533	4.48658	0.0438897		ENa	0-10cm	0.997	0.101			7.51	7.7	7.33	5.7			76.4	70	78.7	76			14	20	19	14			23	26	17.3	16.5		CK
T1	0-10cm	8.77	327	30.918	129.53	30.466	230	0.00199925	1.53936	0.211717	0.12939	0.078188	0.0113932	2.1143	11.2681	18.764	3.55798	0.731898		ESP	0-10cm	0.999	0.101			8.6	6.73	9.4	9			75.2	71.5	69.4	75			17	15	19	19			14.4	32.2	16.5	14.73		T1
T1	0-10cm	8.81	322	29.8551	127.001	30.7374	235	0.00199933	1.54448	0.204552	0.126276	0.0740866	0.0113924	2.1327	11.1724	19.089	3.51785	0.71381		SAR	0-10cm	0.991	0.1			3.95	9.64	9.55	6.2			67.3	73.6	66.1	67			15	14	16	18			17	20.6	18.3	22.31		T1
T1	0-10cm	8.8	322	29.2407	123.025	29.7604	233	0.00199979	1.52982	0.221662	0.123633	0.0776243	0.0113917	2.16	11.416	18.9211	3.53738	0.683677		SOM	0-10cm	0.972	0.098			4.72	7.62	10.06	5.8			63.1	73.3	75.5	63			15	14	16	18			19.2	32.8	18.7	19.69		T1
T2	0-10cm	8.56	434	33.9654	122.927	27.5484	196	0.00199956	1.31963	0.156751	0.0839937	0.121598	0.022529	2.5739	12.0496	21.3612	2.54158	0.603452		AN	0-10cm	0.998	0.101			9.67	8.55	10.04	5.1			73.4	79.7	85.1	73			15	20	19	17			25.5	23.3	18.2	18.46		T2
T2	0-10cm	8.56	431	34.5115	124.156	26.7342	198	0.0019995	1.39485	0.155214	0.0867344	0.118651	0.0227798	2.586	12.016	21.5212	2.70013	0.595553		AP	0-10cm	0.993	0.098			8.79	5.74	10.86	5.7			70.6	80.7	74.1	70			14	18	17	17			14.6	21.3	21.6	16.58		T2
T2	0-10cm	8.57	437	34.4943	123.086	26.9378	199	0.0019989	1.36457	0.157098	0.0841702	0.116282	0.022789	2.6052	12.0023	21.7057	2.63097	0.591296		AK	0-10cm	0.994	0.1			4.98	6.86	8.17	4			68	75.5	68.4	68			14	16	18	17			12.1	26.2	12.9	8.09		T2
T3	0-10cm	8.67	334	32.3394	82.3118	29.2447	206	0.00199975	1.63978	0.229543	0.139524	0.0982262	0.0225277	2.2506	12.8365	17.5324	3.94103	0.658984		CEC	0-10cm	0.994	0.1			3.56	6.2	9.06	4.5			68.3	78.9	65.9	68			15	13	17	15								T3
T3	0-10cm	8.65	338	31.6759	82.8897	28.7697	204	0.00199984	1.6549	0.210303	0.135903	0.0978045	0.022663	2.2601	12.9654	17.4317	3.86707	0.644392		pH	10-20cm	0.969	0.098			6.5	5.98	6.7	7			65.2	66.3	77.1	65			13	20	18	13								T3
T3	0-10cm	8.66	340	31.7224	82.4411	28.4305	204	0.00199984	1.64986	0.214863	0.138434	0.0979296	0.0227802	2.2416	12.7956	17.5188	3.89384	0.626133		EC	10-20cm	0.994	0.101			6.35	7.27	8.41	7.8			61.6	67.4	71.6	61			13	16	18	15								T3
CK	10-20cm	9.08	408	27.1026	75.5417	24.4274	173	0.00199965	2.41487	0.137427	0.0323857	0.120525	0.00379805	2.8075	10.2124	27.4911	3.73533	0.0631298		ENa	10-20cm	0.993	0.101			5.61	5.5	7.86	7.1			66.5	63.2	67.2	66			14	14	17	13
CK	10-20cm	9.12	401	27.6979	75.2944	24.4274	173	0.0019992	2.4795	0.132697	0.0322203	0.121599	0.00379819	2.8262	10.2802	27.4921	3.78482	0.0720114		ESP	10-20cm	0.994	0.101			5.28	8.26	5.14	7			62.7	63	67.1	62			15	15	18	14
CK	10-20cm	9.05	406	27.055	75.5492	25.3773	174	0.00199966	2.4537	0.136083	0.0322198	0.117044	0.00379691	2.7912	10.188	27.3969	3.77928	0.0912017		SAR	10-20cm	0.994	0.101			6.15	6.59	9.03	6.1			60.9	66.8	79.6	60			15	18	18	15
T1	10-20cm	8.92	334	28.857	129.95	29.2447	226	0.00199984	1.72486	0.173393	0.0775252	0.0870731	0.0113946	2.4045	10.7289	22.4111	3.35469	0.674142		SOM	10-20cm	0.97	0.099			6.75	9.1	7.09	6.3			59.6	64.6	71.5	59.6			13	15	19	16
T1	10-20cm	8.9	336	28.1525	130.112	28.5662	223	0.0019996	1.75979	0.17669	0.0754873	0.0888993	0.0113917	2.4242	10.7672	22.5145	3.42205	0.627384		AN	10-20cm	0.997	0.101			5.51	9.2	5.83	5			60.5	64.5	69.2	60.5			15	15	20	13
T1	10-20cm	8.95	336	28.3175	133.013	29.3126	227	0.00199994	1.74992	0.177703	0.0733891	0.087973	0.0113916	2.4402	11.7504	20.7669	3.38887	0.698594		AP	10-20cm	0.969	0.098			4.63	8.5	8.21	6.8			71.5	67.8	70	71.5			14	15	19	15
T2	10-20cm	8.86	458	27.8881	137.104	27.7019	191	0.0019999	1.47474	0.118671	0.071953	0.0885784	0.022535	2.2942	11.9515	19.1959	2.54688	0.639374		AK	10-20cm	0.992	0.101			6.28	10.52	5.9	5.5			67	67.7	75.6	67			17	18	16	13
T2	10-20cm	8.89	461	27.4164	133.935	26.6664	190	0.0019997	1.4493	0.114278	0.0750739	0.0905708	0.0227857	2.2589	11.864	19.0403	2.50718	0.59513		CEC	10-20cm	0.971	0.099			4.88	6.8	4.85	5.5			67.9	72.2	73.2	67			15	15	15	16
T2	10-20cm	8.88	466	27.1398	137.118	27.6163	191	0.00199924	1.47968	0.112118	0.0737879	0.0898121	0.0235348	2.2502	11.9538	18.8245	2.53663	0.615783		pH	20-30cm	0.934	0.102			4.59	5.37	5.5	8.5			69.8	69.6	66.8	69			17	15	15	17
T3	10-20cm	8.73	335	30.091	116.527	27.9555	176	0.00199946	1.90428	0.144036	0.0503564	0.072467	0.0265871	2.5091	13.1707	19.0509	3.21458	0.726788		EC	20-30cm	0.616	0.067			5.48	6.2	6.52	6.6			73.5	68.5	64.4	73			16	15	17	16
T3	10-20cm	8.72	338	30.1501	116.533	27.109	180	0.00199943	1.91443	0.142092	0.0584476	0.0730435	0.0268238	2.514	13.0841	19.2138	3.31253	0.706108		ENa	20-30cm	0.968	0.105			7.72	6.17	3.41	8.3			66.5	68.9	71.2	66			14	15	17	14
T3	10-20cm	8.72	331	30.0616	116.949	27.8877	174	0.00199976	1.92477	0.14052	0.0518332	0.0735546	0.0263294	2.4854	13.3017	18.6846	3.24164	0.737271		ESP	20-30cm	0.951	0.104			8.41	6.17	5.24	3.7			65.6	67.5	70.8	65			14	18	15	15
CK	20-30cm	9.12	415	27.6979	54.8307	25.1737	166	0.00149918	2.12417	0.0810799	0.0108577	0.0669514	0.00379735	3.0059	11.4427	26.2689	2.36511	0.168911		SAR	20-30cm	0.957	0.104			5.92	8.13	3.71	9			64.7	70.7	72.2	64			15	15	17	16
CK	20-30cm	9.14	411	27.8744	54.6777	24.6309	166	0.00149941	2.11429	0.0802068	0.0108742	0.064686	0.00379718	2.9839	11.5198	25.9022	2.34406	0.169322		SOM	20-30cm	0.995	0.108			5.56	4.53	5.03	5.9			56.2	70.4	71	56			15	16	13	14
CK	20-30cm	9.09	415	27.3781	54.7213	25.4451	164	0.00149943	2.12912	0.0827158	0.0101922	0.0638087	0.00379756	3.0651	11.4543	26.7592	2.3769	0.158166		AN	20-30cm	0.912	0.099			5.57	5.54	4.45	6.4			64.3	64.5	81.5	64			15	16	18	14
T1	20-30cm	8.96	345	27.6979	123.043	28.4305	220	0.00149942	1.6444	0.140539	0.0861397	0.061369	0.0113922	2.2501	11.4114	19.7181	3.09893	0.603067		AP	20-30cm	0.961	0.105			7.7	6.03	5.41	4.4			61.3	67.4	76.9	61			14	18	18	13
T1	20-30cm	8.94	345	27.8744	123.289	28.2948	220	0.00149948	1.63988	0.146789	0.0871049	0.0614104	0.0113938	2.2403	11.3855	19.6766	3.13285	0.605015		AK	20-30cm	0.967	0.105			7.8	5.88	3.4	4.3			68.4	65	82.5	48			13	17	16	15
T1	20-30cm	8.99	348	27.3781	119.574	28.2948	216	0.00149941	1.63459	0.148739	0.0833166	0.0611452	0.0113907	2.2502	11.2689	19.9685	3.09932	0.559774		CEC	20-30cm	0.925	0.101			5.3	7.6	5.5	5.2			59	61.6	74.6	52			13	18	18	17
T2	20-30cm	9.08	435	28.4215	115.978	27.3449	183	0.00149962	1.78915	0.127487	0.0450446	0.0611852	0.0265848	2.3839	12.449	19.1494	2.84699	0.511743
T2	20-30cm	9.02	431	27.8417	116.614	27.4983	183	0.0014999	1.72432	0.112449	0.0457714	0.066002	0.0268407	2.3915	11.7268	20.3935	2.64853	0.485371
T2	20-30cm	8.99	435	28.0165	123.055	27.0056	189	0.00149963	1.70939	0.117034	0.0445256	0.0615165	0.0265761	2.3942	11.6702	20.5155	2.64299	0.496382
T3	20-30cm	8.69	319	31.6178	123.437	27.2092	167	0.00169879	2.03418	0.105847	0.058453	0.077193	0.0227877	2.1932	12.9759	16.9024	3.24255	0.757254
T3	20-30cm	8.71	327	31.4795	125.323	27.277	163	0.00169956	2.03953	0.109757	0.0571849	0.0776044	0.0227776	2.2099	13.0424	16.9438	3.26542	0.74036
T3	20-30cm	8.76	326	31.1026	127.701	27.9555	166	0.00169953	2.02971	0.105462	0.0595224	0.0750186	0.0224089	2.2223	13.0437	17.0375	3.24654	0.747191
[truncated: 4 more columns]
